# Supplementary material for: Correction: Plasma and memory B cell responses targeting O-specific polysaccharide (OSP) are associated with protection against Vibrio cholerae O1 infection among household contacts of cholera patients in Bangladesh
Source: PLoS Negl Trop Dis. 2021 Jul 19;15(7):e0009616. doi: 10.1371/journal.pntd.0009616 (PMC8289001; doi:10.1371/journal.pntd.0009616)
Supplement: S1 File — (XLSX) [file pntd.0009616.s001.xlsx]

## Sheet: Demographic data
Patient					Infected contacts					Uninfected contacts
ID	Age (yrs)	Sex	Blood group		ID	Age (yrs)	Sex	Blood group		ID	Age (yrs)	Sex	Blood group
1	2	Male	O+		116	26	Female	B+		182	36	Male	B+
2	19	Male	A+		117	26	Male	B+		183	5	Female	B+
3	30	Male	AB+		118	51	Female	A+		184	38	Male	A+
4	29	Male	O+		119	32	Male	B+		185	21	Female	A+
5	7	Male	O+		120	15	Female	A+		186	17	Female	A+
6	27	Female	B+		121	10	Male	O+		187	41	Female	B+
7	51	Male	A+		122	8	Female	A+		188	30	Female	A+
8	10	Male	O+		123	5	Female	A+		189	8	Female	O+
9	27	Female	A+		124	46	Male	B+		190	31	Female	A+
10	36	Female	A+		125	36	Female	B+		191	46	Male	A+
11	45	Male	B+		126	26	Female	A+		192	19	Male	A+
12	36	Female	O-		127	43	Female	A+		193	15	Female	A+
13	8	Male	A+		128	30	Male	A+		194	31	Female	O+
14	36	Male	O+		129	8	Female	A+		195	23	Female	A+
15	5	Male	O+		130	3	Female	A+		196	21	Female	B+
16	9	Female	A+		131	12	Male	O-		197	14	Male	AB+
17	40	Female	O+		132	9	Male	O-		198	26	Female	B+
18	13	Male	A+		133	26	Female	O+		199	41	Male	O+
19	27	Female	B+		134	22	Female	A+		200	31	Female	O+
20	17	Male	A+		135	5	Female	A+		201	30	Female	O+
21	27	Male	B+		136	45	Male	O+		202	9	Female	O+
22	10	Female	B+		137	8	Male	B+		203	26	Female	O+
23	11	Female	O+		138	60	Male	B+		204	32	Male	B+
24	6	Male	B+		139	12	Female	O+		205	7	Female	AB+
25	6	Male	O+		140	4	Female	B+		206	39	Male	A+
26	45	Female	B+		141	49	Male	A+		207	11	Female	A+
27	40	Male	O+		142	36	Female	A+		208	7	Female	AB+
28	9	Male	B+		143	41	Male	B+		209	33	Male	B+
29	28	Female	A+		144	11	Male	B+		210	12	Female	B+
30	6	Female	B+		145	9	Male	B+		211	4	Male	B+
31	22	Male	B+		146	7	Male	A+		212	35	Female	A+
32	11	Female	B+		147	26	Male	B+		213	8	Male	A+
33	9	Male	B+		148	22	Female	AB+		214	23	Female	AB+
34	45	Male	O+		149	28	Male	AB+		215	40	Female	B+
35	7	Male	O+		150	50	Male	B+		216	40	Female	A+
36	45	Male	AB+		151	30	Female	O+		217	35	Male	B+
37	26	Male	O+		152	26	Female	O+		218	27	Female	A+
38	35	Male	B+		153	11	Female	O+		219	11	Female	O-
39	11	Male	O+		154	31	Female	B+		220	50	Female	O+
40	41	Male	B+		155	8	Female	O+		221	24	Male	B+
41	5	Male	B+		156	25	Female	B+		222	14	Female	B+
42	6	Female	AB+		157	33	Male	B+		223	36	Female	B+
43	28	Male	A+		158	26	Female	O+		224	9	Female	AB+
44	35	Male	B+		159	45	Female	A+		225	30	Male	A+
45	36	Male	B+		160	41	Male	B+		226	32	Female	B+
46	31	Male	B+		161	22	Female	A+		227	46	Female	B+
47	3	Male	B+		162	28	Female	O+		228	32	Female	B+
48	36	Male	A+		163	40	Male	O+		229	46	Male	B+
49	7	Female	B+		164	23	Female	A+		230	36	Female	O+
50	28	Male	A+		165	30	Female	B+		231	36	Female	A+
51	30	Male	A+		166	36	Female	A+		232	51	Female	A+
52	6	Female	O+		167	51	Female	O+		233	27	Male	A+
53	5	Female	O+		168	46	Female	B+		234	43	Female	B+
54	5	Male	A+		169	7	Female	O+		235	10	Female	A+
55	35	Female	A+		170	25	Male	B+		236	8	Female	A+
56	12	Male	A+		171	21	Female	AB+		237	29	Male	O+
57	32	Male	O+		172	35	Female	O+		238	42	Male	O+
58	25	Male	O+		173	32	Female	B+		239	14	Male	B+
59	25	Male	O+		174	14	Male	B+		240	23	Female	B+
60	26	Male	O+		175	5	Male	B+		241	46	Male	B+
61	38	Male	O+		176	40	Male	B+		242	19	Female	A+
62	19	Male	O+		177	32	Male	AB+		243	37	Female	O+
63	11	Male	AB+		178	24	Female	O+		244	46	Male	A+
64	27	Male	O-		179	19	Male	O+		245	5	Female	A+
65	45	Male	B+		180	30	Male	B+		246	38	Male	B+
66	50	Male	O+		181	40	Male	B+		247	20	Female	B+
67	6	Male	O+							248	36	Female	O+
68	40	Male	O+							249	25	Female	O+
69	25	Male	O+							250	23	Female	A-
70	21	Male	O+							251	51	Female	O+
71	20	Female	B+							252	30	Female	B+
72	25	Male	B+							253	47	Female	B+
73	10	Female	O+							254	19	Male	O+
74	22	Male	A-							255	30	Female	AB+
75	27	Male	A+							256	40	Female	AB+
76	33	Male	O+							257	35	Female	B+
77	23	Female	O+							258	45	Female	A+
78	10	Male	O+							259	24	Male	B+
79	26	Female	A+							260	35	Female	A+
80	19	Female	A+							261	45	Female	B-
81	26	Female	A+							262	20	Female	A+
82	8	Female	A+							263	32	Female	O+
83	10	Male	A+							264	30	Male	O-
84	28	Male	O+							265	40	Female	AB-
85	8	Female	O+							266	24	Male	A+
86	51	Female	AB+							267	20	Male	AB-
87	5	Male	B+							268	51	Female	A+
88	28	Female	O+							269	26	Female	O+
89	5	Male	O+							270	33	Male	O+
90	7	Male	AB+							271	27	Male	B+
91	26	Male	B+							272	32	Male	A+
92	43	Male	O-							273	31	Male	B+
93	4	Male	A+							274	56	Male	O+
94	41	Male	AB+							275	31	Female	A+
95	5	Male	AB+							276	31	Male	A+
96	20	Female	O+							277	26	Female	A+
97	40	Male	B+							278	28	Male	B+
98	5	Male	O+							279	51	Male	B+
99	35	Male	B+							280	21	Female	A+
100	35	Male	A+							281	31	Female	A+
101	22	Male	AB+							282	38	Male	B+
102	40	Female	B+							283	31	Female	O+
103	2	Female	O+							284	26	Female	B+
104	27	Male	O+							285	35	Male	A+
105	24	Male	O+							286	25	Female	AB+
106	30	Male	O+							287	31	Male	A+
107	24	Female	A+							288	25	Female	B+
108	32	Male	O+							289	27	Male	A+
109	27	Female	B+							290	50	Male	B+
110	26	Female	B+							291	26	Female	A+
111	3	Male	AB+							292	20	Male	B+
112	45	Male	O+							293	22	Female	O+
113	42	Male	O+							294	20	Male	O+
114	3	Male	O+							295	24	Female	A+
115	30	Female	B+							296	30	Male	A+
										297	35	Female	O+
										298	35	Male	A+
										299	28	Female	O+
										300	32	Male	B+

## Sheet: Day 2 Vibriocidal
Patients			Infected Contacts			Uninfected Contacts
ID	Day 2 (Vibriocidal titer)		ID	Day 2 (Vibriocidal titer)		ID	Day 2 (Vibriocidal titer)
1	5		116	10		182	40
2	80		117	5		183	10
3	5		118	10		184	160
4	40		119	5		185	80
5	5		120	5		186	40
6	5		121	5		187	10
7	20		122	5		188	5
8	5		123	5		189	40
9	5		124	10		190	320
10	40		125	5		191	5
11	160		126	40		192	20
12	20		127	20		193	20
13	80		128	5		194	160
14	40		129	5		195	10
15	5		130	20		196	80
16	320		131	5		197	40
17	160		132	40		198	5
18	320		133	5		199	10
19	80		134	5		200	80
20	5		135	5		201	80
21	80		136	5		202	160
22	5		137	20		203	160
23	5		138	80		204	40
24	20		139	5		205	40
25	5		140	20		206	40
26	20		141	80		207	80
27	10		142	160		208	80
28	10		143	40		209	20
29	5		144	320		210	40
30	5		145	5		211	40
31	20		146	40		212	320
32	20		147	40		213	20
33	160		148	320		214	320
34	5		149	80		215	40
35	640		150	5		216	80
36	20		151	5		217	40
37	160		152	5		218	40
38	5		153	5		219	20
39	5		154	5		220	40
40	80		155	5		221	160
41	5		156	5		222	5
42	160		157	10		223	80
43	5		158	640		224	5
44	5		159	20		225	40
45	5		160	10		226	160
46	160		161	20		227	20
47	20		162	20		228	80
48	10		163	40		229	160
49	5		164	10		230	1280
50	5		165	20		231	1280
51	10		166	10		232	80
52	5		167	20		233	160
53	5		168	80		234	80
54	5		169	80		235	5
55	5		170	5		236	80
56	160		171	40		237	40
57	5		172	5		238	640
58	5		173	40		239	10
59	5		174	20		240	5
60	5		175	80		241	20
61	20		176	5		242	5
62	20		177	40		243	5
63	160		178	80		244	20
64	8		179	10		245	5
65	20		180	5		246	5
66	20		181	5		247	5
67	5					248	5
68	10					249	20
69	5					250	20
70	5					251	20
71	5					252	20
72	5					253	160
73	40					254	2560
74	40					255	5
75	40					256	160
76	10					257	20
77	10					258	40
78	5					259	5
79	5					260	10
80	5					261	40
81	160					262	320
82	5					263	80
83	80					264	20
84	40					265	5
85	160					266	40
86	5					267	5
87	5					268	10
88	40					269	40
89	160					270	40
90	5					271	40
91	160					272	5
92	5					273	160
93	20					274	5
94	40					275	20
95	5					276	80
96	20					277	320
97	10					278	40
98	5					279	5
99	20					280	80
100	10					281	5
101	5					282	80
102	80					283	40
103	5					284	5
104	40					285	10
105	5					286	160
106	20					287	10
107	40					288	1280
108	5					289	40
109	10					290	80
110	160					291	5
111	5					292	80
112	20					293	40
113	20					294	40
114	5					295	5
115	5					296	1280
						297	10
						298	80
						299	80
						300	10

## Sheet: Day 7 Vibriocidal
Infected Contact			Uninfected Contact
ID	Day 7 (Vibriocidal titer)		ID	Day 7 (Vibriocidal titer)
116	5120		182	40
117	160		183	20
118	10		184	160
119	5		185	80
120	5		186	80
121	25600		187	10
122	5		188	5
123	5		189	40
124	640		190	320
125	5		191	5
126	6400		192	20
127	20		193	20
128	5		194	160
129	320		195	10
130	20		196	80
131	12800		197	20
132	80		198	5
133	5		199	10
134	320		200	80
135	5		201	80
136	1280		202	160
137	20		203	160
138	25600		204	40
139	5		205	40
140	40		206	40
141	5120		207	40
142	160		208	40
143	40		209	20
144	640		210	20
145	5		211	20
146	40		212	320
147	2560		213	20
148	2560		214	320
149	80		215	80
150	640		216	160
151	10		217	80
152	640		218	40
153	5		219	40
154	5		220	40
155	10		221	160
156	80		222	5
157	20		223	160
158	10240		224	5
159	80		225	80
160	160		226	160
161	1280		227	10
162	640		228	80
163	5120		229	160
164	40		230	1280
165	640		231	1280
166	2560		232	80
167	5120		233	320
168	5120		234	40
169	5120		235	5
170	80		236	160
171	20		237	40
172	2560		238	1280
173	1280		239	10
174	20		240	5
175	80		241	20
176	320		242	5
177	5120		243	5
178	640		244	20
179	40		245	5
180	640		246	5
181	5120		247	5
			248	5
			249	20
			250	20
			251	20
			252	20
			253	320
			254	1280
			255	5
			256	160
			257	20
			258	40
			259	10
			260	20
			261	80
			262	320
			263	80
			264	20
			265	5
			266	40
			267	5
			268	10
			269	80
			270	40
			271	40
			272	5
			273	80
			274	5
			275	40
			276	160
			277	320
			278	80
			279	5
			280	80
			281	5
			282	80
			283	40
			284	5
			285	20
			286	160
			287	10
			288	1280
			289	40
			290	40
			291	5
			292	80
			293	40
			294	80
			295	5
			296	2560
			297	5
			298	40
			299	80
			300	5

## Sheet: Infected contact rectal swab
Infected Contact	Symptoms	Day 2	Day 3	Day 4	Day 5	Day 6	Day 7	Day 8	Day 9	Day 10
116	No	Positive	Negative	Negative	Negative	Negative	Negative	Negative	Negative	Negative
117	No	Negative	Negative	Negative	Negative	Negative	Negative	Negative	Negative	Negative
118	No	Negative	Negative	Positive	Negative	Negative	Positive	Negative	Negative	Negative
119	No	Negative	Negative	Negative	Positive	Negative	Negative	Negative	Negative	Negative
120	No	Negative	Positive	Positive	Negative	Negative	Negative	Positive	Negative	Negative
121	No	Positive	Positive	Positive	Positive	Positive	Positive	Positive	Positive	Negative
122	No	Negative	Negative	Positive	Negative	Negative	Negative	Negative	Negative	Negative
123	No	Negative	Negative	Negative	Positive	Negative	Negative	Negative	Negative	Negative
124	No	Negative	Negative	Negative	Negative	Negative	Negative	Negative	Negative	Negative
125	No	Positive	Negative	Negative	Negative	Negative	Negative	Negative	Negative	Negative
126	Yes	Positive	Positive	Positive	Negative	Negative	Negative	Negative	Negative	Negative
127	No	Positive	Negative	Negative	Negative	Negative	Negative	Negative	Positive	Negative
128	No	Negative	Negative	Negative	Negative	Positive	Positive	Negative	Positive	Positive
129	Yes	Positive	Positive	Positive	Negative	Positive	Negative	Negative	Negative	Negative
130	No	Positive	Negative	Negative	Positive	Negative	Negative	Negative	Negative	Negative
131	Yes	Positive	Negative	Negative	Positive	Negative	Negative	Negative	Negative	Negative
132	No	Negative	Negative	Negative	Negative	Positive	Positive	Positive	Positive	Negative
133	No	Negative	Negative	Negative	Negative	Negative	Negative	Negative	Positive	Positive
134	No	Negative	Negative	Negative	Negative	Negative	Negative	Negative	Negative	Negative
135	No	Negative	Negative	Negative	Positive	Negative	Negative	Negative	Negative	Negative
136	No	Negative	Positive	Positive	Positive	Positive	Negative	Negative	Negative	Negative
137	No	Negative	Negative	Positive	Negative	Negative	Negative	Negative	Negative	Negative
138	Yes	Positive	Negative	Negative	Negative	Negative	Negative	Negative	Negative	Negative
139	Yes	Negative	Positive	Positive	Positive	Positive	Positive	Negative	Negative	Negative
140	No	Negative	Negative	Negative	Positive	Negative	Positive	Negative	Negative	Negative
141	No	Negative	Negative	Positive	Positive	Positive	Negative	Negative	Negative	Negative
142	No	Negative	Positive	Positive	Negative	Negative	Negative	Negative	Negative	Negative
143	No	Negative	Negative	Negative	Negative	Negative	Negative	Negative	Negative	Positive
144	No	Negative	Negative	Negative	Negative	Positive	Positive	Positive	Negative	Positive
145	No	Negative	Negative	Negative	Positive	Positive	Negative	Positive	Positive	Positive
146	No	Negative	Negative	Negative	Negative	Negative	Negative	Negative	Negative	Positive
147	No	Negative	Negative	Negative	Negative	Negative	Negative	Negative	Negative	Positive
148	No	Positive	Positive	Negative	Negative	Negative	Negative	Negative	Negative	Negative
149	No	Negative	Negative	Negative	Negative	Negative	Positive	Negative	Negative	Negative
150	No	Positive	Positive	Negative	Negative	Negative	Negative	Negative	Negative	Negative
151	No	Negative	Positive	Negative	Negative	Negative	Negative	Negative	Negative	Negative
152	No	Negative	Positive	Positive	Negative	Negative	Negative	Negative	Negative	Negative
153	No	Negative	Negative	Positive	Negative	Negative	Negative	Negative	Negative	Negative
154	No	Negative	Negative	Positive	Negative	Negative	Negative	Negative	Negative	Positive
155	No	Positive	Negative	Negative	Negative	Negative	Negative	Negative	Negative	Negative
156	No	Positive	Positive	Positive	Negative	Negative	Negative	Negative	Negative	Negative
157	No	Negative	Negative	Negative	Negative	Negative	Negative	Negative	Positive	Negative
158	No	Positive	Positive	Negative	Negative	Negative	Negative	Negative	Negative	Negative
159	No	Negative	Negative	Negative	Negative	Negative	Negative	Negative	Negative	Negative
160	No	Negative	Negative	Negative	Negative	Negative	Negative	Negative	Negative	Negative
161	No	Negative	Negative	Positive	Negative	Negative	Negative	Negative	Negative	Negative
162	No	Negative	Negative	Negative	Positive	Positive	Positive	Negative	Negative	Negative
163	No	Negative	Negative	Negative	Negative	Negative	Negative	Negative	Negative	Negative
164	No	Negative	Negative	Negative	Negative	Negative	Negative	Negative	Negative	Negative
165	No	Negative	Negative	Negative	Negative	Negative	Negative	Negative	Negative	Negative
166	No	Negative	Negative	Negative	Negative	Negative	Negative	Negative	Negative	Negative
167	No	Positive	Negative	Positive	Negative	Negative	Negative	Negative	Negative	Negative
168	No	Negative	Negative	Positive	Positive	Negative	Negative	Negative	Negative	Negative
169	Yes	Positive	Positive	Negative	Negative	Negative	Negative	Negative	Positive	Negative
170	No	Negative	Positive	Negative	Negative	Negative	Negative	Negative	Negative	Negative
171	No	Negative	Positive	Negative	Negative	Negative	Negative	Negative	Negative	Negative
172	Yes	Positive	Positive	Positive	Positive	Negative	Negative	Negative	Negative	Negative
173	No	Negative	Negative	Negative	Negative	Negative	Negative	Negative	Positive	Negative
174	No	Negative	Negative	Negative	Negative	Positive	Negative	Negative	Negative	Negative
175	No	Negative	Negative	Negative	Negative	Positive	Negative	Negative	Negative	Negative
176	No	Negative	Negative	Negative	Positive	Negative	Negative	Negative	Negative	Negative
177	No	Positive	Positive	Negative	Negative	Negative	Negative	Negative	Negative	Negative
178	No	Negative	Negative	Negative	Negative	Negative	Negative	Negative	Negative	Negative
179	No	Negative	Negative	Negative	Negative	Negative	Negative	Negative	Negative	Negative
180	No	Negative	Negative	Negative	Negative	Negative	Negative	Negative	Negative	Negative
181	No	Positive	Positive	Positive	Positive	Negative	Negative	Negative	Negative	Negative

## Sheet: Uninfected contact rectal swab
Uninfected Contact	Day 2	Day 3	Day 4	Day 5	Day 6	Day 7	Day 8	Day 9	Day 10
182	Negative	Negative	Negative	Negative	Negative	Negative	Negative	Negative	Negative
183	Negative	Negative	Negative	Negative	Negative	Negative	Negative	Negative	Negative
184	Negative	Negative	Negative	Negative	Negative	Negative	Negative	Negative	Negative
185	Negative	Negative	Negative	Negative	Negative	Negative	Negative	Negative	Negative
186	Negative	Negative	Negative	Negative	Negative	Negative	Negative	Negative	Negative
187	Negative	Negative	Negative	Negative	Negative	Negative	Negative	Negative	Negative
188	Negative	Negative	Negative	Negative	Negative	Negative	Negative	Negative	Negative
189	Negative	Negative	Negative	Negative	Negative	Negative	Negative	Negative	Negative
190	Negative	Negative	Negative	Negative	Negative	Negative	Negative	Negative	Negative
191	Negative	Negative	Negative	Negative	Negative	Negative	Negative	Negative	Negative
192	Negative	Negative	Negative	Negative	Negative	Negative	Negative	Negative	Negative
193	Negative	Negative	Negative	Negative	Negative	Negative	Negative	Negative	Negative
194	Negative	Negative	Negative	Negative	Negative	Negative	Negative	Negative	Negative
195	Negative	Negative	Negative	Negative	Negative	Negative	Negative	Negative	Negative
196	Negative	Negative	Negative	Negative	Negative	Negative	Negative	Negative	Negative
197	Negative	Negative	Negative	Negative	Negative	Negative	Negative	Negative	Negative
198	Negative	Negative	Negative	Negative	Negative	Negative	Negative	Negative	Negative
199	Negative	Negative	Negative	Negative	Negative	Negative	Negative	Negative	Negative
200	Negative	Negative	Negative	Negative	Negative	Negative	Negative	Negative	Negative
201	Negative	Negative	Negative	Negative	Negative	Negative	Negative	Negative	Negative
202	Negative	Negative	Negative	Negative	Negative	Negative	Negative	Negative	Negative
203	Negative	Negative	Negative	Negative	Negative	Negative	Negative	Negative	Negative
204	Negative	Negative	Negative	Negative	Negative	Negative	Negative	Negative	Negative
205	Negative	Negative	Negative	Negative	Negative	Negative	Negative	Negative	Negative
206	Negative	Negative	Negative	Negative	Negative	Negative	Negative	Negative	Negative
207	Negative	Negative	Negative	Negative	Negative	Negative	Negative	Negative	Negative
208	Negative	Negative	Negative	Negative	Negative	Negative	Negative	Negative	Negative
209	Negative	Negative	Negative	Negative	Negative	Negative	Negative	Negative	Negative
210	Negative	Negative	Negative	Negative	Negative	Negative	Negative	Negative	Negative
211	Negative	Negative	Negative	Negative	Negative	Negative	Negative	Negative	Negative
212	Negative	Negative	Negative	Negative	Negative	Negative	Negative	Negative	Negative
213	Negative	Negative	Negative	Negative	Negative	Negative	Negative	Negative	Negative
214	Negative	Negative	Negative	Negative	Negative	Negative	Negative	Negative	Negative
215	Negative	Negative	Negative	Negative	Negative	Negative	Negative	Negative	Negative
216	Negative	Negative	Negative	Negative	Negative	Negative	Negative	Negative	Negative
217	Negative	Negative	Negative	Negative	Negative	Negative	Negative	Negative	Negative
218	Negative	Negative	Negative	Negative	Negative	Negative	Negative	Negative	Negative
219	Negative	Negative	Negative	Negative	Negative	Negative	Negative	Negative	Negative
220	Negative	Negative	Negative	Negative	Negative	Negative	Negative	Negative	Negative
221	Negative	Negative	Negative	Negative	Negative	Negative	Negative	Negative	Negative
222	Negative	Negative	Negative	Negative	Negative	Negative	Negative	Negative	Negative
223	Negative	Negative	Negative	Negative	Negative	Negative	Negative	Negative	Negative
224	Negative	Negative	Negative	Negative	Negative	Negative	Negative	Negative	Negative
225	Negative	Negative	Negative	Negative	Negative	Negative	Negative	Negative	Negative
226	Negative	Negative	Negative	Negative	Negative	Negative	Negative	Negative	Negative
227	Negative	Negative	Negative	Negative	Negative	Negative	Negative	Negative	Negative
228	Negative	Negative	Negative	Negative	Negative	Negative	Negative	Negative	Negative
229	Negative	Negative	Negative	Negative	Negative	Negative	Negative	Negative	Negative
230	Negative	Negative	Negative	Negative	Negative	Negative	Negative	Negative	Negative
231	Negative	Negative	Negative	Negative	Negative	Negative	Negative	Negative	Negative
232	Negative	Negative	Negative	Negative	Negative	Negative	Negative	Negative	Negative
233	Negative	Negative	Negative	Negative	Negative	Negative	Negative	Negative	Negative
234	Negative	Negative	Negative	Negative	Negative	Negative	Negative	Negative	Negative
235	Negative	Negative	Negative	Negative	Negative	Negative	Negative	Negative	Negative
236	Negative	Negative	Negative	Negative	Negative	Negative	Negative	Negative	Negative
237	Negative	Negative	Negative	Negative	Negative	Negative	Negative	Negative	Negative
238	Negative	Negative	Negative	Negative	Negative	Negative	Negative	Negative	Negative
239	Negative	Negative	Negative	Negative	Negative	Negative	Negative	Negative	Negative
240	Negative	Negative	Negative	Negative	Negative	Negative	Negative	Negative	Negative
241	Negative	Negative	Negative	Negative	Negative	Negative	Negative	Negative	Negative
242	Negative	Negative	Negative	Negative	Negative	Negative	Negative	Negative	Negative
243	Negative	Negative	Negative	Negative	Negative	Negative	Negative	Negative	Negative
244	Negative	Negative	Negative	Negative	Negative	Negative	Negative	Negative	Negative
245	Negative	Negative	Negative	Negative	Negative	Negative	Negative	Negative	Negative
246	Negative	Negative	Negative	Negative	Negative	Negative	Negative	Negative	Negative
247	Negative	Negative	Negative	Negative	Negative	Negative	Negative	Negative	Negative
248	Negative	Negative	Negative	Negative	Negative	Negative	Negative	Negative	Negative
249	Negative	Negative	Negative	Negative	Negative	Negative	Negative	Negative	Negative
250	Negative	Negative	Negative	Negative	Negative	Negative	Negative	Negative	Negative
251	Negative	Negative	Negative	Negative	Negative	Negative	Negative	Negative	Negative
252	Negative	Negative	Negative	Negative	Negative	Negative	Negative	Negative	Negative
253	Negative	Negative	Negative	Negative	Negative	Negative	Negative	Negative	Negative
254	Negative	Negative	Negative	Negative	Negative	Negative	Negative	Negative	Negative
255	Negative	Negative	Negative	Negative	Negative	Negative	Negative	Negative	Negative
256	Negative	Negative	Negative	Negative	Negative	Negative	Negative	Negative	Negative
257	Negative	Negative	Negative	Negative	Negative	Negative	Negative	Negative	Negative
258	Negative	Negative	Negative	Negative	Negative	Negative	Negative	Negative	Negative
259	Negative	Negative	Negative	Negative	Negative	Negative	Negative	Negative	Negative
260	Negative	Negative	Negative	Negative	Negative	Negative	Negative	Negative	Negative
261	Negative	Negative	Negative	Negative	Negative	Negative	Negative	Negative	Negative
262	Negative	Negative	Negative	Negative	Negative	Negative	Negative	Negative	Negative
263	Negative	Negative	Negative	Negative	Negative	Negative	Negative	Negative	Negative
264	Negative	Negative	Negative	Negative	Negative	Negative	Negative	Negative	Negative
265	Negative	Negative	Negative	Negative	Negative	Negative	Negative	Negative	Negative
266	Negative	Negative	Negative	Negative	Negative	Negative	Negative	Negative	Negative
267	Negative	Negative	Negative	Negative	Negative	Negative	Negative	Negative	Negative
268	Negative	Negative	Negative	Negative	Negative	Negative	Negative	Negative	Negative
269	Negative	Negative	Negative	Negative	Negative	Negative	Negative	Negative	Negative
270	Negative	Negative	Negative	Negative	Negative	Negative	Negative	Negative	Negative
271	Negative	Negative	Negative	Negative	Negative	Negative	Negative	Negative	Negative
272	Negative	Negative	Negative	Negative	Negative	Negative	Negative	Negative	Negative
273	Negative	Negative	Negative	Negative	Negative	Negative	Negative	Negative	Negative
274	Negative	Negative	Negative	Negative	Negative	Negative	Negative	Negative	Negative
275	Negative	Negative	Negative	Negative	Negative	Negative	Negative	Negative	Negative
276	Negative	Negative	Negative	Negative	Negative	Negative	Negative	Negative	Negative
277	Negative	Negative	Negative	Negative	Negative	Negative	Negative	Negative	Negative
278	Negative	Negative	Negative	Negative	Negative	Negative	Negative	Negative	Negative
279	Negative	Negative	Negative	Negative	Negative	Negative	Negative	Negative	Negative
280	Negative	Negative	Negative	Negative	Negative	Negative	Negative	Negative	Negative
281	Negative	Negative	Negative	Negative	Negative	Negative	Negative	Negative	Negative
282	Negative	Negative	Negative	Negative	Negative	Negative	Negative	Negative	Negative
283	Negative	Negative	Negative	Negative	Negative	Negative	Negative	Negative	Negative
284	Negative	Negative	Negative	Negative	Negative	Negative	Negative	Negative	Negative
285	Negative	Negative	Negative	Negative	Negative	Negative	Negative	Negative	Negative
286	Negative	Negative	Negative	Negative	Negative	Negative	Negative	Negative	Negative
287	Negative	Negative	Negative	Negative	Negative	Negative	Negative	Negative	Negative
288	Negative	Negative	Negative	Negative	Negative	Negative	Negative	Negative	Negative
289	Negative	Negative	Negative	Negative	Negative	Negative	Negative	Negative	Negative
290	Negative	Negative	Negative	Negative	Negative	Negative	Negative	Negative	Negative
291	Negative	Negative	Negative	Negative	Negative	Negative	Negative	Negative	Negative
292	Negative	Negative	Negative	Negative	Negative	Negative	Negative	Negative	Negative
293	Negative	Negative	Negative	Negative	Negative	Negative	Negative	Negative	Negative
294	Negative	Negative	Negative	Negative	Negative	Negative	Negative	Negative	Negative
295	Negative	Negative	Negative	Negative	Negative	Negative	Negative	Negative	Negative
296	Negative	Negative	Negative	Negative	Negative	Negative	Negative	Negative	Negative
297	Negative	Negative	Negative	Negative	Negative	Negative	Negative	Negative	Negative
298	Negative	Negative	Negative	Negative	Negative	Negative	Negative	Negative	Negative
299	Negative	Negative	Negative	Negative	Negative	Negative	Negative	Negative	Negative
300	Negative	Negative	Negative	Negative	Negative	Negative	Negative	Negative	Negative

## Sheet: Plasma OSP IgA
Patients			Infected Contacts			Uninfected Contacts
ID	ELISA Unit		ID	ELISA Unit		ID	ELISA Unit
1	6		116	13		182	17
2	6		117	7		183	9
3	2		118	6		184	24
4	9		119	3		185	8
5	4		120	2		186	5
6	8		121	8		187	2
7	12		122	2		188	11
8	26		123	4		189	10
9	4		124	7		190	3
10	6		125	7		191	7
11	6		126	4		192	8
12	21		127	19		193	5
13	13		128	8		194	8
14	8		129	6		195	11
15	17		130	5		196	11
16	35		131	9		197	12
17	16		132	7		198	25
18	22		133	11		199	15
19	25		134	9		200	16
20	8		135	1		201	11
21	12		136	3		202	7
22	5		137	24		203	16
23	12		138	5		204	7
24	5		139	4		205	4
25	6		140	10		206	15
26	7		141	5		207	8
27	10		142	19		208	8
28	13		143	5		209	12
29	7		144	3		210	7
30	7		145	4		211	3
31	18		146	4		212	11
32	10		147	8		213	3
33	9		148	3		214	33
34	19		149	11		215	9
35	22		150	9		216	12
36	11		151	10		217	17
37	10		152	19		218	8
38	21		153	2		219	10
39	5		154	16		220	6
40	14		155	22		221	5
41	12		156	3		222	6
42	9		157	4		223	9
43	19		158	83		224	8
44	5		159	4		225	6
45	7		160	11		226	5
46	28		161	4		227	5
47	8		162	9		228	10
48	28		163	2		229	4
49	8		164	9		230	5
50	10		165	11		231	6
51	5		166	3		232	13
52	2		167	2		233	6
53	5		168	2		234	7
54	10		169	3		235	1
55	21		170	2		236	3
56	2		171	4		237	24
57	2		172	2		238	192
58	19		173	3		239	7
59	5		174	4		240	21
60	6		175	10		241	8
61	9		176	3		242	24
62	6		177	4		243	3
63	5		178	10		244	33
64	6		179	9		245	2
65	9		180	16		246	16
66	15		181	3		247	8
67	4					248	3
68	78					249	26
69	7					250	5
70	8					251	19
71	15					252	5
72	13					253	5
73	6					254	296
74	3					255	10
75	10					256	8
76	5					257	13
77	4					258	9
78	3					259	5
79	4					260	11
80	4					261	9
81	2					262	7
82	2					263	4
83	1					264	9
84	12					265	15
85	3					266	2
86	6					267	6
87	4					268	67
88	9					269	5
89	2					270	3
90	2					271	3
91	6					272	2
92	16					273	5
93	1					274	3
94	5					275	3
95	2					276	9
96	3					277	16
97	2					278	11
98	1					279	3
99	8					280	8
100	4					281	6
101	4					282	8
102	10					283	3
103	2					284	6
104	10					285	9
105	4					286	2
106	9					287	6
107	6					288	205
108	12					289	10
109	1					290	15
110	11					291	3
111	2					292	5
112	5					293	8
113	6					294	11
114	2					295	16
115	11					296	17
						297	2
						298	3
						299	3
						300	4

## Sheet: Plasma OSP IgG
Patients			Infected Contacts			Uninfected Contacts
ID	ELISA Unit		ID	ELISA Unit		ID	ELISA Unit
1	31		116	33		182	25
2	49		117	26		183	29
3	6		118	8		184	29
4	38		119	17		185	37
5	36		120	7		186	14
6	19		121	15		187	28
7	44		122	19		188	19
8	50		123	15		189	23
9	32		124	16		190	36
10	60		125	18		191	24
11	10		126	8		192	28
12	29		127	10		193	3
13	44		128	11		194	8
14	21		129	16		195	17
15	28		130	15		196	34
16	51		131	20		197	24
17	30		132	25		198	29
18	27		133	10		199	14
19	10		134	13		200	33
20	13		135	17		201	22
21	44		136	30		202	31
22	26		137	10		203	7
23	43		138	23		204	4
24	16		139	22		205	13
25	28		140	58		206	29
26	39		141	42		207	22
27	46		142	42		208	25
28	30		143	51		209	22
29	14		144	35		210	14
30	10		145	31		211	8
31	12		146	17		212	13
32	27		147	17		213	16
33	58		148	16		214	19
34	7		149	27		215	51
35	36		150	41		216	23
36	7		151	21		217	11
37	49		152	15		218	11
38	14		153	25		219	12
39	31		154	20		220	17
40	24		155	47		221	10
41	26		156	28		222	7
42	39		157	17		223	45
43	12		158	22		224	23
44	15		159	35		225	12
45	26		160	30		226	19
46	20		161	32		227	27
47	81		162	8		228	64
48	9		163	27		229	67
49	52		164	27		230	64
50	30		165	19		231	73
51	29		166	23		232	40
52	10		167	17		233	59
53	16		168	11		234	64
54	36		169	11		235	48
55	22		170	12		236	38
56	33		171	9		237	36
57	17		172	13		238	174
58	16		173	22		239	33
59	20		174	27		240	33
60	15		175	23		241	44
61	14		176	10		242	32
62	22		177	11		243	17
63	31		178	51		244	37
64	13		179	13		245	7
65	11		180	27		246	29
66	16		181	17		247	57
67	26					248	14
68	17					249	35
69	14					250	12
70	33					251	39
71	45					252	42
72	15					253	38
73	28					254	115
74	42					255	15
75	14					256	43
76	18					257	11
77	21					258	36
78	16					259	35
79	32					260	24
80	10					261	20
81	26					262	54
82	22					263	15
83	38					264	31
84	17					265	30
85	32					266	12
86	17					267	19
87	9					268	30
88	14					269	31
89	17					270	23
90	14					271	14
91	41					272	14
92	12					273	57
93	12					274	26
94	21					275	54
95	9					276	14
96	14					277	55
97	6					278	28
98	11					279	8
99	22					280	7
100	20					281	12
101	16					282	26
102	16					283	10
103	17					284	13
104	32					285	24
105	9					286	15
106	17					287	27
107	9					288	141
108	10					289	89
109	10					290	39
110	36					291	31
111	13					292	44
112	21					293	15
113	24					294	18
114	39					295	19
115	18					296	120
						297	23
						298	7
						299	14
						300	12

## Sheet: Plasma OSP IgM
Patients			Infected Contacts			Uninfected Contacts
ID	ELISA Unit		ID	ELISA Unit		ID	ELISA Unit
1	69		116	40		182	33
2	110		117	52		183	70
3	60		118	7		184	62
4	17		119	10		185	60
5	10		120	32		186	39
6	12		121	21		187	49
7	8		122	30		188	36
8	52		123	29		189	35
9	15		124	16		190	35
10	9		125	14		191	5
11	5		126	8		192	12
12	40		127	5		193	16
13	94		128	20		194	22
14	51		129	16		195	23
15	54		130	22		196	70
16	191		131	68		197	61
17	74		132	61		198	64
18	300		133	38		199	35
19	58		134	63		200	47
20	54		135	9		201	33
21	214		136	10		202	80
22	44		137	9		203	32
23	81		138	10		204	25
24	49		139	17		205	54
25	16		140	5		206	50
26	8		141	76		207	58
27	1		142	68		208	121
28	54		143	22		209	48
29	30		144	30		210	70
30	20		145	56		211	37
31	40		146	25		212	20
32	42		147	30		213	50
33	41		148	22		214	61
34	9		149	37		215	58
35	37		150	30		216	66
36	34		151	48		217	45
37	46		152	21		218	33
38	37		153	97		219	34
39	19		154	47		220	16
40	76		155	62		221	13
41	45		156	41		222	13
42	30		157	23		223	16
43	44		158	16		224	8
44	8		159	60		225	7
45	15		160	39		226	111
46	11		161	70		227	41
47	48		162	50		228	53
48	31		163	49		229	23
49	35		164	100		230	27
50	25		165	48		231	19
51	61		166	58		232	48
52	73		167	20		233	43
53	16		168	21		234	65
54	16		169	27		235	9
55	25		170	13		236	36
56	44		171	23		237	21
57	9		172	28		238	166
58	25		173	25		239	29
59	43		174	12		240	33
60	38		175	33		241	27
61	65		176	35		242	38
62	73		177	16		243	17
63	91		178	141		244	76
64	30		179	7		245	43
65	38		180	27		246	21
66	22		181	67		247	36
67	154					248	35
68	33					249	74
69	47					250	76
70	49					251	30
71	79					252	135
72	19					253	33
73	50					254	451
74	75					255	31
75	27					256	115
76	20					257	51
77	41					258	126
78	28					259	86
79	53					260	31
80	35					261	31
81	55					262	98
82	33					263	30
83	69					264	70
84	41					265	54
85	85					266	36
86	14					267	11
87	62					268	18
88	63					269	37
89	3					270	39
90	2					271	42
91	67					272	27
92	18					273	113
93	19					274	30
94	42					275	126
95	12					276	13
96	24					277	87
97	12					278	46
98	23					279	17
99	19					280	8
100	26					281	6
101	46					282	54
102	24					283	31
103	56					284	14
104	26					285	10
105	11					286	33
106	33					287	47
107	15					288	227
108	11					289	60
109	16					290	86
110	40					291	31
111	24					292	81
112	43					293	20
113	26					294	23
114	31					295	40
115	42					296	200
						297	29
						298	8
						299	22
						300	38

## Sheet: Plasma LPS IgA
Patients			Infected Contacts			Uninfected Contacts
ID	ELISA Unit		ID	ELISA Unit		ID	ELISA Unit
1	12		116	25		182	23
2	7		117	8		183	7
3	13		118	18		184	54
4	26		119	16		185	20
5	19		120	7		186	17
6	18		121	6		187	14
7	23		122	6		188	36
8	14		123	6		189	21
9	5		124	21		190	8
10	4		125	12		191	14
11	13		126	13		192	15
12	14		127	27		193	11
13	5		128	12		194	13
14	6		129	6		195	12
15	3		130	5		196	7
16	27		131	8		197	10
17	38		132	8		198	32
18	24		133	10		199	15
19	11		134	9		200	25
20	4		135	2		201	8
21	10		136	5		202	6
22	5		137	13		203	11
23	5		138	3		204	6
24	3		139	5		205	7
25	5		140	6		206	20
26	6		141	3		207	15
27	21		142	5		208	6
28	9		143	6		209	7
29	6		144	4		210	7
30	6		145	6		211	4
31	3		146	6		212	14
32	3		147	19		213	3
33	8		148	6		214	10
34	11		149	31		215	12
35	12		150	12		216	13
36	3		151	10		217	11
37	8		152	7		218	7
38	3		153	5		219	4
39	15		154	20		220	7
40	44		155	6		221	14
41	15		156	2		222	6
42	3		157	4		223	11
43	8		158	18		224	10
44	7		159	4		225	2
45	3		160	53		226	4
46	8		161	14		227	5
47	4		162	5		228	12
48	12		163	15		229	3
49	5		164	13		230	5
50	7		165	1		231	39
51	4		166	3		232	49
52	1		167	5		233	15
53	2		168	7		234	76
54	2		169	12		235	7
55	3		170	6		236	10
56	5		171	8		237	25
57	8		172	5		238	272
58	9		173	4		239	5
59	7		174	10		240	11
60	12		175	11		241	12
61	9		176	8		242	4
62	4		177	5		243	3
63	5		178	17		244	9
64	12		179	6		245	2
65	13		180	7		246	8
66	9		181	3		247	4
67	5					248	6
68	9					249	2
69	5					250	2
70	10					251	13
71	8					252	9
72	9					253	1
73	329					254	98
74	14					255	7
75	5					256	5
76	13					257	13
77	9					258	5
78	5					259	7
79	6					260	12
80	3					261	5
81	2					262	32
82	3					263	8
83	3					264	4
84	17					265	25
85	6					266	6
86	18					267	4
87	4					268	57
88	2					269	6
89	6					270	5
90	4					271	4
91	9					272	2
92	15					273	6
93	6					274	13
94	10					275	4
95	3					276	7
96	16					277	9
97	5					278	5
98	3					279	3
99	9					280	10
100	5					281	12
101	4					282	11
102	12					283	6
103	2					284	8
104	8					285	6
105	7					286	3
106	11					287	9
107	14					288	78
108	20					289	9
109	4					290	10
110	30					291	5
111	6					292	14
112	3					293	7
113	6					294	8
114	3					295	24
115	4					296	13
						297	7
						298	3
						299	4
						300	4

## Sheet: Plasma LPS IgG
Patients			Infected Contacts			Uninfected Contacts
ID	ELISA Unit		ID	ELISA Unit		ID	ELISA Unit
1	35		116	43		182	43
2	56		117	44		183	51
3	41		118	28		184	55
4	54		119	19		185	62
5	54		120	29		186	45
6	46		121	48		187	40
7	40		122	38		188	34
8	37		123	42		189	42
9	20		124	38		190	37
10	24		125	41		191	40
11	17		126	50		192	37
12	29		127	38		193	29
13	30		128	22		194	30
14	19		129	31		195	27
15	52		130	41		196	47
16	93		131	27		197	28
17	53		132	42		198	35
18	60		133	38		199	18
19	32		134	43		200	49
20	38		135	12		201	33
21	39		136	23		202	60
22	15		137	19		203	51
23	27		138	30		204	26
24	28		139	32		205	44
25	36		140	12		206	53
26	18		141	14		207	77
27	18		142	14		208	81
28	27		143	46		209	23
29	12		144	41		210	71
30	27		145	16		211	56
31	26		146	12		212	24
32	37		147	20		213	54
33	37		148	11		214	23
34	15		149	32		215	56
35	50		150	41		216	38
36	26		151	31		217	32
37	25		152	21		218	52
38	15		153	29		219	42
39	25		154	14		220	31
40	24		155	24		221	20
41	32		156	10		222	27
42	19		157	12		223	39
43	17		158	26		224	19
44	44		159	26		225	9
45	18		160	28		226	19
46	18		161	29		227	13
47	24		162	17		228	16
48	18		163	41		229	17
49	11		164	38		230	14
50	8		165	15		231	15
51	24		166	45		232	31
52	15		167	40		233	28
53	11		168	32		234	99
54	9		169	53		235	31
55	12		170	35		236	30
56	49		171	25		237	60
57	43		172	29		238	179
58	25		173	76		239	12
59	22		174	27		240	36
60	15		175	39		241	30
61	15		176	42		242	24
62	20		177	40		243	9
63	27		178	75		244	16
64	20		179	54		245	13
65	20		180	14		246	22
66	17		181	45		247	20
67	47					248	22
68	31					249	12
69	13					250	20
70	40					251	20
71	46					252	27
72	18					253	26
73	31					254	66
74	43					255	19
75	17					256	29
76	50					257	20
77	19					258	21
78	18					259	20
79	29					260	20
80	25					261	22
81	29					262	43
82	27					263	25
83	37					264	18
84	32					265	51
85	54					266	31
86	18					267	13
87	18					268	29
88	17					269	39
89	39					270	19
90	37					271	24
91	30					272	34
92	20					273	53
93	45					274	27
94	34					275	37
95	34					276	20
96	54					277	43
97	28					278	52
98	42					279	6
99	54					280	43
100	24					281	36
101	71					282	48
102	49					283	45
103	97					284	57
104	18					285	41
105	22					286	56
106	42					287	62
107	34					288	119
108	20					289	105
109	19					290	57
110	59					291	41
111	42					292	56
112	41					293	41
113	39					294	35
114	27					295	41
115	34					296	44
						297	50
						298	26
						299	52
						300	45

[truncated: 12 more sheets: Plasma LPS IgM, Plasma CT IgA, Plasma CT IgG, MBC OSP IgA, MBC OSP IgG, MBC OSP IgM, MBC CT IgA, MBC CT IgG, MBC CT IgM, MBC LPS IgA, MBC LPS IgG, MBC LPS IgM]
